# Supplementary material for: Reference Intervals for Coagulation Parameters in Developmental Hemostasis from Infancy to Adolescence
Source: Diagnostics (Basel). 2022 Oct 20;12(10):2552. doi: 10.3390/diagnostics12102552 (PMC9601585; doi:10.3390/diagnostics12102552)
Supplement: Supplementary file 1 [file diagnostics-12-02552-s001.zip]

Archive with 1 entries (1 files):
- diagnostics-1953215-supplementary.pdf
